# Supplementary material for: African Swine Fever Virus Exhibits Distinct Replication Defects in Different Cell Types
Source: Viruses. 2022 Nov 26;14(12):2642. doi: 10.3390/v14122642 (PMC9781062; doi:10.3390/v14122642)
Supplement: Supplementary file 1 [file viruses-14-02642-s001.zip]

Archive with 1 entries (1 files):
- viruses-2054735-supplementary.pdf
